# Supplementary material for: Exotic Plant Infestation Is Associated with Decreased Modularity and Increased Numbers of Connectors in Mixed-Grass Prairie Pollination Networks
Source: PLoS One. 2016 May 16;11(5):e0155068. doi: 10.1371/journal.pone.0155068 (PMC4868282; doi:10.1371/journal.pone.0155068)
Supplement: S2 Table — Shown are taxon roles and affiliations with modules, degree, participation coefficient, and within-module relative degree. Results were obtained with the Netcarto program; see manuscript methods for full citation. (XLSX) [file pone.0155068.s004.xlsx]

## Sheet: Column definitions
S2 Table	Results of modularity analyses by sample period for infested and non-infested networks at Badlands National Park. Shown are taxon roles and affiliations with modules, degree, participation coefficient, and within-module relative degree. Results were obtained with the Netcarto program; see manuscript methods for full citation.
Column heading	Definition
Infestation	inf = the analysis was done on infested plots; non = the anlaysis was done on non-infested plots
Sample Period	Period 1 - 22-25 June; Period 2 - 26-28 June; Period 3 - 9-12 July; Period 4 - 13-17 July
Taxon	Latin name of the species
Module	Module in which the species occurred
Hub species	Identity of the hub species for that module
Degree	Number of nodes the species interacted with
Participation coefficient	A measure of connections outside a node’s module
Within module relative degree	A measure of connections within a node’s module
D&O 2012 Role	Reference for calculation of roles: Dupont YL, Olesen JM. Stability of modular structure in temporal cumulative plant-flower-visitor networks. Ecological Complexity. 2012;11:84-90.

## Sheet: Taxon module affiliation, roles
Infesta-tion	Sample Period	Taxon	Module	Hub species	Degree	Participation Coefficient	Within module relative degree	D&O 2012 Role
inf	1	Epicauta BADL100	inf1a	none	3	0.444444	1	peripheral
inf	1	Diptera BADL147	inf1a	none	2	0.5	-1	peripheral
inf	1	Taraxacum officinale F.H. Wigg.	inf1a	none	1	0	-1	peripheral
inf	1	Sphaeralcea coccinea (Nutt.) rydb.	inf1a	none	2	0	1	peripheral
inf	1	Melilotus officinalis (L.) Lam.	inf1b	C. arvense	12	0.75	1.2273	connector
inf	1	Cirsium arvense (L.) Scop.	inf1b	C. arvense	13	0.568047	2.77133	hub
inf	1	Apis mellifera	inf1b	C. arvense	2	0	-0.316723	peripheral
inf	1	Coccinellidae BADL100	inf1b	C. arvense	1	0	-0.831398	peripheral
inf	1	Typocerus octonotatus	inf1b	C. arvense	5	0.56	0.197952	peripheral
inf	1	Bombyliidae BADL101	inf1b	C. arvense	1	0	-0.831398	peripheral
inf	1	Bombyliidae BADL102	inf1b	C. arvense	2	0	-0.316723	peripheral
inf	1	Chrysomelidae BADL100	inf1b	C. arvense	1	0	-0.831398	peripheral
inf	1	Tachysphex BADL100	inf1b	C. arvense	1	0	-0.831398	peripheral
inf	1	Pompilidae BADL100	inf1b	C. arvense	2	0	-0.316723	peripheral
inf	1	Prionyx atratus	inf1b	C. arvense	2	0	-0.316723	peripheral
inf	1	Sceliphron caementarium	inf1b	C. arvense	2	0	-0.316723	peripheral
inf	1	Cirsium flodmanii (Rydb.) Arthur	inf1b	C. arvense	6	0.5	0.712627	peripheral
inf	1	Epicauta BADL101	inf1c	none	1	0	0	peripheral
inf	1	Asclepias speciosa Torr.	inf1c	none	1	0	0	peripheral
inf	1	Diptera BADL111	inf1d	none	3	0.666667	-0.707107	connector
inf	1	Lasioglossum paraforbesii	inf1d	none	1	0	-0.707107	peripheral
inf	1	Lasioglossum pruinosum	inf1d	none	1	0	-0.707107	peripheral
inf	1	Lasioglossum trigeminum_or_cal	inf1d	none	2	0	0	peripheral
inf	1	Bombus rufocinctus	inf1d	none	2	0.5	-0.707107	peripheral
inf	1	Diptera BADL141	inf1d	none	1	0	-0.707107	peripheral
inf	1	Heterocera BADL102	inf1d	none	3	0.444444	0	peripheral
inf	1	Symphoricarpos occidentalis Hook.	inf1d	none	6	0.5	1.41421	peripheral
inf	1	Convolvulus arvensis L.	inf1d	none	9	0.617284	2.12132	peripheral
inf	1	Coccinella septempunctata	inf1e	M. sativa	3	0.666667	-0.544331	connector
inf	1	Medicago sativa L.	inf1e	M. sativa	8	0.375	2.85774	hub
inf	1	Anthophora walshii	inf1e	M. sativa	2	0	0.136083	peripheral
inf	1	Lasioglossum species	inf1e	M. sativa	1	0	-0.544331	peripheral
inf	1	Chelymorpha cassidea	inf1e	M. sativa	1	0	-0.544331	peripheral
inf	1	Bombus fervidus	inf1e	M. sativa	2	0.5	-0.544331	peripheral
inf	1	Bombus nevadensis	inf1e	M. sativa	2	0.5	-0.544331	peripheral
inf	1	Braconidae BADL100	inf1e	M. sativa	3	0.444444	0.136083	peripheral
inf	1	Glycyrrhiza lepidota Pursh	inf1e	M. sativa	3	0.444444	0.136083	peripheral
inf	1	Unknown pollen P223	inf1e	M. sativa	1	0	-0.544331	peripheral
inf	1	Andrena helianthiformis	inf1f	none	1	0	-0.707107	peripheral
inf	1	Eumenes bollii	inf1f	none	2	0.5	-0.707107	peripheral
inf	1	Echinacea angustifolia DC.	inf1f	none	2	0	1.41421	peripheral
inf	1	Lasioglossum albipenne	inf1g	none	7	0.693878	0.754829	connector
inf	1	Lasioglossum semicaeruleum	inf1g	none	10	0.7	1.72532	connector
inf	1	Epicauta BADL102	inf1g	none	1	0	-1.18616	peripheral
inf	1	Diptera BADL148	inf1g	none	2	0	-0.215666	peripheral
inf	1	Achillea millefoolium L.	inf1g	none	3	0	0.754829	peripheral
inf	1	Erigeron strigosus Muhl. Ex Willd.	inf1g	none	2	0	-0.215666	peripheral
inf	1	Ratibida columnifera (Nutt.) Wooton & Standl.	inf1g	none	5	0.56	0.754829	peripheral
inf	1	Opuntia macrorhiza Engelm.	inf1g	none	1	0	-1.18616	peripheral
inf	1	Pediomelum argophyllum (Pursh) J. Grimes	inf1g	none	1	0	-1.18616	peripheral
inf	1	Colletes latitarsis	inf1h	none	1	0	-0.707107	peripheral
inf	1	Colletes robertsonii	inf1h	none	2	0.5	-0.707107	peripheral
inf	1	Physalis virginiana Mill.	inf1h	none	2	0	1.41421	peripheral
non	1	Typocerus octonotatus	non1a	none	8	0.75	0.502571	connector
non	1	Apiomerus spissipes	non1a	none	4	0.625	-0.143592	connector
non	1	Megachile pugnata	non1a	none	3	0.444444	-0.143592	peripheral
non	1	Epicauta BADL102	non1a	none	1	0	-0.789754	peripheral
non	1	Carabidae BADL101	non1a	none	1	0	-0.789754	peripheral
non	1	Bombyliidae BADL103	non1a	none	1	0	-0.789754	peripheral
non	1	Cirsium arvense (L.) Scop.	non1a	none	1	0	-0.789754	peripheral
non	1	Ratibida columnifera (Nutt.) Wooton & Standl.	non1a	none	7	0.244898	2.44106	peripheral
non	1	Descurainia pinnata (Walter) Britton	non1a	none	3	0	0.502571	peripheral
non	1	Agapostemon texanus/angelicus	non1b	none	6	0.666667	0.223607	connector
non	1	Opuntia polyacantha Haw.	non1b	none	6	0.666667	0.223607	connector
non	1	Anthophora occidentalis	non1b	none	5	0.32	0.894427	peripheral
non	1	Agapostemon virescens	non1b	none	7	0.244898	2.23607	peripheral
non	1	Carpophilus BADL100	non1b	none	1	0	-1.11803	peripheral
non	1	Bombyliidae BADL101	non1b	none	1	0	-1.11803	peripheral
non	1	Diptera BADL118	non1b	none	1	0	-1.11803	peripheral
non	1	Cirsium flodmanii (Rydb.) Arthur	non1b	none	4	0	0.894427	peripheral
non	1	Helianthus annuus L.	non1b	none	5	0.56	0.223607	peripheral
non	1	Opuntia macrorhiza Engelm.	non1b	none	4	0.375	0.223607	peripheral
non	1	Eriogonum pauciflorum Pursh	non1b	none	1	0	-1.11803	peripheral
non	1	Solanum rostratum Dunal	non1b	none	3	0.444444	-0.447214	peripheral
non	1	Lasioglossum semicaeruleum	non1c	none	13	0.674556	1.93347	connector
non	1	Epicauta BADL101	non1c	none	2	0	-0.580042	peripheral
non	1	Acmaeodera BADL100	non1c	none	3	0	0.048337	peripheral
non	1	Diptera BADL148	non1c	none	2	0	-0.580042	peripheral
non	1	Braconidae BADL100	non1c	none	5	0	1.30509	peripheral
non	1	Parasitica BADL103	non1c	none	1	0	-1.20842	peripheral
non	1	Achillea millefoolium L.	non1c	none	5	0.48	0.048337	peripheral
non	1	Echinacea angustifolia DC.	non1c	none	4	0	0.676716	peripheral
non	1	Erigeron strigosus Muhl. Ex Willd.	non1c	none	7	0.44898	1.30509	peripheral
non	1	Tragopogon dubius Scop.	non1c	none	1	0	-1.20842	peripheral
non	1	Convolvulus arvensis L.	non1c	none	5	0.56	0.048337	peripheral
non	1	Zigadenus venenosus S. Watson	non1c	none	1	0	-1.20842	peripheral
non	1	Verbena stricta Vent.	non1c	none	3	0.444444	-0.580042	peripheral
non	1	Lasioglossum trigeminum_or_cal	non1d	none	3	0.444444	0	peripheral
non	1	Megachile brevis	non1d	none	1	0	-1	peripheral
non	1	Epicauta BADL100	non1d	none	5	0.56	1	peripheral
non	1	Bombyliidae BADL102	non1d	none	2	0	0	peripheral
non	1	Diptera BADL112	non1d	none	2	0.5	-1	peripheral
non	1	Polistes aurifer	non1d	none	1	0	-1	peripheral
non	1	Grindelia squarrosa (Pursh) Dunal	non1d	none	1	0	-1	peripheral
non	1	Symphoricarpos occidentalis Hook.	non1d	none	6	0.611111	1	peripheral
non	1	Medicago sativa L.	non1d	none	3	0.444444	0	peripheral
non	1	Pediomelum argophyllum (Pursh) J. Grimes	non1d	none	4	0	2	peripheral
non	1	Melilotus officinalis (L.) Lam.	non1e	none	9	0.765432	1.73205	connector
non	1	Lasioglossum pruinosum	non1e	none	1	0	-0.57735	peripheral
non	1	Lasioglossum species	non1e	none	2	0.5	-0.57735	peripheral
non	1	Heterocera BADL102	non1e	none	1	0	-0.57735	peripheral
inf	2	Sceliphron caementarium	inf2a	M. officinalis	4	0.625	0	connector
inf	2	Melilotus officinalis (L.) Lam.	inf2a	M. officinalis	18	0.709877	3.38446	hub
inf	2	Andrena wilmattae	inf2a	M. officinalis	3	0.444444	0	peripheral
inf	2	Lasioglossum species	inf2a	M. officinalis	1	0	-0.564076	peripheral
inf	2	Collops bipunctatus?	inf2a	M. officinalis	1	0	-0.564076	peripheral
inf	2	Bombus griseocollis	inf2a	M. officinalis	2	0.5	-0.564076	peripheral
inf	2	Bombus huntii	inf2a	M. officinalis	1	0	-0.564076	peripheral
inf	2	Cerceris BADL101	inf2a	M. officinalis	2	0	0	peripheral
inf	2	Cerceris BADL103	inf2a	M. officinalis	1	0	-0.564076	peripheral
inf	2	Crabro BADL103	inf2a	M. officinalis	3	0	0.564076	peripheral
inf	2	Asclepias verticillata L.	inf2a	M. officinalis	2	0	0	peripheral
inf	2	Achillea millefoolium L.	inf2a	M. officinalis	1	0	-0.564076	peripheral
inf	2	Euphorbia marginata Pursh	inf2a	M. officinalis	2	0	0	peripheral
inf	2	Eriogonum pauciflorum Pursh	inf2a	M. officinalis	1	0	-0.564076	peripheral
inf	2	Anthophora occidentalis	inf2b	none	6	0.666667	1.22474	connector
inf	2	Osmia texana	inf2b	none	7	0.734694	1.22474	connector
inf	2	Cirsium flodmanii (Rydb.) Arthur	inf2b	none	3	0.444444	0	peripheral
inf	2	Helianthus annuus L.	inf2b	none	2	0	0	peripheral
inf	2	Tragopogon dubius Scop.	inf2b	none	1	0	-1.22474	peripheral
inf	2	Allium textile	inf2b	none	1	0	-1.22474	peripheral
inf	2	Cirsium arvense (L.) Scop.	inf2c	C. arvense	22	0.640496	3.4641	hub
inf	2	Coccinella septempunctata	inf2c	C. arvense	1	0	-0.288675	peripheral
inf	2	Epicauta BADL102	inf2c	C. arvense	2	0.5	-0.288675	peripheral
inf	2	Carabidae BADL100	inf2c	C. arvense	1	0	-0.288675	peripheral
inf	2	Bombyliidae BADL102	inf2c	C. arvense	2	0.5	-0.288675	peripheral
inf	2	Diptera BADL118	inf2c	C. arvense	1	0	-0.288675	peripheral
inf	2	Diptera BADL148	inf2c	C. arvense	1	0	-0.288675	peripheral
inf	2	Heterocera BADL102	inf2c	C. arvense	2	0.5	-0.288675	peripheral
inf	2	Chrysididae BADL102	inf2c	C. arvense	1	0	-0.288675	peripheral
inf	2	Ichneumonidae BADL100	inf2c	C. arvense	2	0.5	-0.288675	peripheral
inf	2	Pompilidae BADL100	inf2c	C. arvense	1	0	-0.288675	peripheral
inf	2	Pompilidae BADL102	inf2c	C. arvense	1	0	-0.288675	peripheral
inf	2	Eucerceris BADL100	inf2c	C. arvense	2	0.5	-0.288675	peripheral
inf	2	Apis mellifera	inf2d	S. occidentalis	4	0.625	-0.259064	connector
inf	2	Augochlorella aurata	inf2d	S. occidentalis	5	0.72	-0.259064	connector
inf	2	Lasioglossum trigeminum_or_cal	inf2d	S. occidentalis	5	0.72	-0.259064	connector
inf	2	Ratibida columnifera (Nutt.) Wooton & Standl.	inf2d	S. occidentalis	17	0.712803	2.07251	connector
inf	2	Symphoricarpos occidentalis Hook.	inf2d	S. occidentalis	15	0.506667	2.8497	hub
inf	2	Colletes latitarsis	inf2d	S. occidentalis	2	0	-0.259064	peripheral
inf	2	Agapostemon texanus/angelicus	inf2d	S. occidentalis	1	0	-0.64766	peripheral
inf	2	Lasioglossum pruinosum	inf2d	S. occidentalis	1	0	-0.64766	peripheral
inf	2	Cerambycidae BADL100	inf2d	S. occidentalis	1	0	-0.64766	peripheral
inf	2	Typocerus octonotatus	inf2d	S. occidentalis	5	0.56	0.129532	peripheral
inf	2	Diptera BADL111	inf2d	S. occidentalis	2	0	-0.259064	peripheral
inf	2	Diptera BADL130	inf2d	S. occidentalis	1	0	-0.64766	peripheral
inf	2	Apiomerus spissipes	inf2d	S. occidentalis	2	0	-0.259064	peripheral
inf	2	Braconidae BADL100	inf2d	S. occidentalis	1	0	-0.64766	peripheral
inf	2	Physalis virginiana Mill.	inf2d	S. occidentalis	2	0	-0.259064	peripheral
inf	2	Agapostemon virescens	inf2e	none	6	0.722222	-0.137361	connector
inf	2	Lasioglossum semicaeruleum	inf2e	none	5	0.64	-0.137361	connector
inf	2	Bombyliidae BADL101	inf2e	none	4	0.625	-0.137361	connector
inf	2	Megachile brevis	inf2e	none	2	0.5	-0.755483	peripheral
inf	2	Epicauta BADL100	inf2e	none	2	0.5	-0.755483	peripheral
inf	2	Epicauta BADL101	inf2e	none	1	0	-0.755483	peripheral
inf	2	Diptera BADL112	inf2e	none	2	0.5	-0.755483	peripheral
inf	2	Convolvulus arvensis L.	inf2e	none	10	0.56	2.33513	peripheral
inf	2	Medicago sativa L.	inf2e	none	4	0	1.09888	peripheral
inf	2	Sphecodes BADL100	inf2f	none	1	0	-0.707107	peripheral
inf	2	Sphecodes BADL101	inf2f	none	2	0.5	-0.707107	peripheral
inf	2	Pediomelum argophyllum (Pursh) J. Grimes	inf2f	none	2	0	1.41421	peripheral
non	2	Philanthus BADL100	non2a	none	2	0.5	0	peripheral
non	2	Lepidium perfoliatum L.	non2a	none	1	0	0	peripheral
non	2	Braconidae BADL100	non2b	M. officinalis/S. occidentalis	4	0.625	-0.295509	connector
non	2	Symphoricarpos occidentalis Hook.	non2b	M. officinalis/S. occidentalis	19	0.437673	2.95509	hub
non	2	Melilotus officinalis (L.) Lam.	non2b	M. officinalis/S. occidentalis	21	0.46712	3.22598	hub
non	2	Augochlorella aurata	non2b	M. officinalis/S. occidentalis	1	0	-0.566393	peripheral
non	2	Halictus tripartitus	non2b	M. officinalis/S. occidentalis	2	0	-0.295509	peripheral
non	2	Lasioglossum albipenne	non2b	M. officinalis/S. occidentalis	3	0	-0.024626	peripheral
non	2	Lasioglossum pruinosum	non2b	M. officinalis/S. occidentalis	2	0	-0.295509	peripheral
non	2	Lasioglossum trigeminum_or_cal	non2b	M. officinalis/S. occidentalis	4	0.375	-0.024626	peripheral
non	2	Hoplitis pilosifrons	non2b	M. officinalis/S. occidentalis	1	0	-0.566393	peripheral
non	2	Collops bipunctatus?	non2b	M. officinalis/S. occidentalis	1	0	-0.566393	peripheral
non	2	Bombus fervidus	non2b	M. officinalis/S. occidentalis	3	0.444444	-0.295509	peripheral
non	2	Bombus griseocollis	non2b	M. officinalis/S. occidentalis	4	0	0.246258	peripheral
non	2	Bombyliidae BADL102	non2b	M. officinalis/S. occidentalis	2	0	-0.295509	peripheral
non	2	Diptera BADL118	non2b	M. officinalis/S. occidentalis	4	0.375	-0.024626	peripheral
non	2	Chrysididae BADL101	non2b	M. officinalis/S. occidentalis	2	0	-0.295509	peripheral
non	2	Pompilidae BADL100	non2b	M. officinalis/S. occidentalis	2	0	-0.295509	peripheral
non	2	Pompilidae BADL106	non2b	M. officinalis/S. occidentalis	1	0	-0.566393	peripheral
non	2	Sceliphron caementarium	non2b	M. officinalis/S. occidentalis	2	0	-0.295509	peripheral
non	2	Polistes aurifer	non2b	M. officinalis/S. occidentalis	1	0	-0.566393	peripheral
non	2	Musineon divaricatum (Pursh) Raf.	non2b	M. officinalis/S. occidentalis	1	0	-0.566393	peripheral
non	2	Cirsium arvense (L.) Scop.	non2b	M. officinalis/S. occidentalis	2	0	-0.295509	peripheral
non	2	Calochortus nuttallii Torr. & A. Gray	non2b	M. officinalis/S. occidentalis	2	0	-0.295509	peripheral
non	2	Melissodes BADL4	non2c	E. strigosus	3	0.666667	-0.336336	connector
non	2	Typocerus octonotatus	non2c	E. strigosus	3	0.666667	-0.336336	connector
non	2	Erigeron strigosus Muhl. Ex Willd.	non2c	E. strigosus	13	0.378698	3.2961	hub
non	2	Lasioglossum pictum?	non2c	E. strigosus	2	0.5	-0.336336	peripheral
non	2	Trichodes nutalli	non2c	E. strigosus	3	0.444444	0.067267	peripheral
non	2	Diptera BADL112	non2c	E. strigosus	1	0	-0.336336	peripheral
non	2	Diptera BADL140	non2c	E. strigosus	2	0.5	-0.336336	peripheral
non	2	Diptera BADL141	non2c	E. strigosus	1	0	-0.336336	peripheral
non	2	Diptera BADL148	non2c	E. strigosus	1	0	-0.336336	peripheral
non	2	Parasitica BADL103	non2c	E. strigosus	1	0	-0.336336	peripheral
non	2	Pompilidae BADL105	non2c	E. strigosus	2	0.5	-0.336336	peripheral
non	2	Achillea millefoolium L.	non2c	E. strigosus	1	0	-0.336336	peripheral
non	2	Bombyliidae BADL100	non2d	none	2	0.5	0	peripheral
non	2	Dalea purpurea Vent.	non2d	none	1	0	0	peripheral
non	2	Ratibida columnifera (Nutt.) Wooton & Standl.	non2e	R. columnifera	20	0.72	3.11832	hub
non	2	Perdita albipennis	non2e	R. columnifera	1	0	-0.615457	peripheral
non	2	Svastra obliqua	non2e	R. columnifera	2	0	-0.082061	peripheral
non	2	Agapostemon virescens	non2e	R. columnifera	2	0.5	-0.615457	peripheral
non	2	Lasioglossum species	non2e	R. columnifera	3	0.444444	-0.082061	peripheral
non	2	Megachile parallela	non2e	R. columnifera	2	0	-0.082061	peripheral
non	2	Epicauta BADL102	non2e	R. columnifera	2	0.5	-0.615457	peripheral
non	2	Melolonthina BADL101	non2e	R. columnifera	1	0	-0.615457	peripheral
non	2	Carabidae BADL101	non2e	R. columnifera	1	0	-0.615457	peripheral
non	2	Bombyliidae BADL101	non2e	R. columnifera	1	0	-0.615457	peripheral
non	2	Heterocera BADL102	non2e	R. columnifera	2	0	-0.082061	peripheral
non	2	Echinacea angustifolia DC.	non2e	R. columnifera	2	0	-0.082061	peripheral
non	2	Helianthus annuus L.	non2e	R. columnifera	4	0	0.984732	peripheral
non	2	Andrena helianthiformis	non2f	none	3	0.666667	-0.759555	connector
non	2	Anthophora occidentalis	non2f	none	8	0.5625	2.27866	peripheral
non	2	Lasioglossum semicaeruleum	non2f	none	7	0.612245	1.51911	peripheral
non	2	Epicauta BADL100	non2f	none	2	0.5	-0.759555	peripheral
non	2	Epicauta BADL101	non2f	none	2	0	0	peripheral
non	2	Colias eurytheme	non2f	none	1	0	-0.759555	peripheral
non	2	Apiomerus spissipes	non2f	none	1	0	-0.759555	peripheral
non	2	Cirsium flodmanii (Rydb.) Arthur	non2f	none	2	0	0	peripheral
non	2	Tragopogon dubius Scop.	non2f	none	1	0	-0.759555	peripheral
non	2	Opuntia macrorhiza Engelm.	non2f	none	2	0	0	peripheral
non	2	Salsola tragus L.	non2f	none	1	0	-0.759555	peripheral
non	2	Convolvulus arvensis L.	non2f	none	5	0.32	1.51911	peripheral
non	2	Medicago sativa L.	non2f	none	1	0	-0.759555	peripheral
non	2	Unknown pollen P304	non2f	none	1	0	-0.759555	peripheral
non	2	Verbena stricta Vent.	non2f	none	3	0	0.759555	peripheral
inf	3	Vespidae BADL100	inf3a	none	1	0	0	peripheral
inf	3	Sphaeralcea coccinea (Nutt.) rydb.	inf3a	none	1	0	0	peripheral
inf	3	Lasioglossum semicaeruleum	inf3b	C. arvense/M. officinalis	4	0.625	-0.280643	connector
inf	3	Cirsium arvense (L.) Scop.	inf3b	C. arvense/M. officinalis	43	0.654408	4.00286	hub
inf	3	Melilotus officinalis (L.) Lam.	inf3b	C. arvense/M. officinalis	34	0.643599	3.14616	hub
inf	3	Melissodes BADL14	inf3b	C. arvense/M. officinalis	2	0	-0.280643	peripheral
inf	3	Melissodes BADL4	inf3b	C. arvense/M. officinalis	1	0	-0.494819	peripheral
inf	3	Diadasia BADL100	inf3b	C. arvense/M. officinalis	5	0.48	-0.066468	peripheral
inf	3	Hylaeus leptocephalus	inf3b	C. arvense/M. officinalis	2	0	-0.280643	peripheral
inf	3	Epeolus bifasciatus	inf3b	C. arvense/M. officinalis	1	0	-0.494819	peripheral
inf	3	Sphecodes BADL100	inf3b	C. arvense/M. officinalis	1	0	-0.494819	peripheral
inf	3	Triepeolus BADL100	inf3b	C. arvense/M. officinalis	2	0	-0.280643	peripheral
inf	3	Halictus ligatus	inf3b	C. arvense/M. officinalis	5	0.32	0.147707	peripheral
inf	3	Halictus rubicundus	inf3b	C. arvense/M. officinalis	2	0	-0.280643	peripheral
inf	3	Megachile parallela	inf3b	C. arvense/M. officinalis	2	0	-0.280643	peripheral
inf	3	Epicauta BADL100	inf3b	C. arvense/M. officinalis	3	0.444444	-0.280643	peripheral
inf	3	Cerceris BADL100	inf3b	C. arvense/M. officinalis	2	0	-0.280643	peripheral
inf	3	Bombus fervidus	inf3b	C. arvense/M. officinalis	4	0	0.147707	peripheral
inf	3	Bombus griseocollis	inf3b	C. arvense/M. officinalis	5	0.48	-0.066468	peripheral
inf	3	Diptera BADL148	inf3b	C. arvense/M. officinalis	1	0	-0.494819	peripheral
inf	3	Cerceris BADL105	inf3b	C. arvense/M. officinalis	1	0	-0.494819	peripheral
inf	3	Crabro BADL102	inf3b	C. arvense/M. officinalis	1	0	-0.494819	peripheral
inf	3	Tachytes BADL102	inf3b	C. arvense/M. officinalis	3	0.444444	-0.280643	peripheral
inf	3	Pompilidae BADL106	inf3b	C. arvense/M. officinalis	1	0	-0.494819	peripheral
inf	3	Eucerceris BADL100	inf3b	C. arvense/M. officinalis	4	0.375	-0.066468	peripheral
inf	3	Eucerceris rubripes	inf3b	C. arvense/M. officinalis	4	0.375	-0.066468	peripheral
inf	3	Pseudopanurgus albitarsis	inf3b	C. arvense/M. officinalis	1	0	-0.494819	peripheral
inf	3	Sceliphron caementarium	inf3b	C. arvense/M. officinalis	3	0.444444	-0.280643	peripheral
inf	3	Symphyotrichum ericoides (L.) G.L. Nesom var. ericoides	inf3b	C. arvense/M. officinalis	1	0	-0.494819	peripheral
inf	3	Cirsium flodmanii (Rydb.) Arthur	inf3b	C. arvense/M. officinalis	5	0.32	0.147707	peripheral
inf	3	Helianthus annuus L.	inf3b	C. arvense/M. officinalis	4	0.375	-0.066468	peripheral
inf	3	Andrena helianthiformis	inf3c	none	3	0.444444	1.41421	peripheral
inf	3	Echinacea angustifolia DC.	inf3c	none	1	0	-0.707107	peripheral
inf	3	Calochortus nuttallii Torr. & A. Gray	inf3c	none	1	0	-0.707107	peripheral
inf	3	Augochlorella aurata	inf3d	E. marginata	7	0.653061	0.152145	connector
inf	3	Halictus confusus	inf3d	E. marginata	5	0.64	-0.365148	connector
inf	3	Lasioglossum albipenne	inf3d	E. marginata	12	0.708333	1.18673	connector
inf	3	Lasioglossum pruinosum	inf3d	E. marginata	8	0.625	0.669439	connector
inf	3	Lasioglossum trigeminum_or_cal	inf3d	E. marginata	8	0.71875	0.152145	connector
inf	3	Bombus nevadensis	inf3d	E. marginata	3	0.666667	-0.882442	connector
inf	3	Diptera BADL101	inf3d	E. marginata	3	0.666667	-0.882442	connector
inf	3	Crabro BADL103	inf3d	E. marginata	3	0.666667	-0.882442	connector
inf	3	Euphorbia marginata Pursh	inf3d	E. marginata	11	0.446281	2.73861	hub
inf	3	Tetraopes femoratus	inf3d	E. marginata	2	0.5	-0.882442	peripheral
inf	3	Diptera BADL112	inf3d	E. marginata	1	0	-0.882442	peripheral
inf	3	Pompilidae BADL103	inf3d	E. marginata	1	0	-0.882442	peripheral
inf	3	Asclepias speciosa Torr.	inf3d	E. marginata	3	0	0.152145	peripheral
inf	3	Descurainia pinnata (Walter) Britton	inf3d	E. marginata	3	0.444444	-0.365148	peripheral
inf	3	Salsola tragus L.	inf3d	E. marginata	5	0	1.18673	peripheral
inf	3	Convolvulus arvensis L.	inf3d	E. marginata	7	0.571429	0.669439	peripheral
inf	3	Solanum rostratum Dunal	inf3d	E. marginata	1	0	-0.882442	peripheral
inf	3	Agapostemon virescens	inf3e	R. columnifera/S. occidentalis	4	0.625	-0.275267	connector
inf	3	Lasioglossum species	inf3e	R. columnifera/S. occidentalis	7	0.653061	0.030585	connector
inf	3	Tachytes BADL103	inf3e	R. columnifera/S. occidentalis	6	0.722222	-0.275267	connector
inf	3	Lactuca tatarica (L.) C.A. Mey. Var. pulchella (Pursh) Breitung	inf3e	R. columnifera/S. occidentalis	4	0.625	-0.275267	connector
inf	3	Ratibida columnifera (Nutt.) Wooton & Standl.	inf3e	R. columnifera/S. occidentalis	28	0.701531	2.78325	hub
inf	3	Symphoricarpos occidentalis Hook.	inf3e	R. columnifera/S. occidentalis	21	0.539683	3.0891	hub
inf	3	Apis mellifera	inf3e	R. columnifera/S. occidentalis	1	0	-0.581119	peripheral
inf	3	Halictus tripartitus	inf3e	R. columnifera/S. occidentalis	5	0.48	0.030585	peripheral
inf	3	Lasioglossum incompletum	inf3e	R. columnifera/S. occidentalis	2	0	-0.275267	peripheral
inf	3	Lasioglossum lusorium	inf3e	R. columnifera/S. occidentalis	2	0.5	-0.581119	peripheral
inf	3	Epicauta BADL102	inf3e	R. columnifera/S. occidentalis	4	0.375	0.030585	peripheral
inf	3	Typocerus octonotatus	inf3e	R. columnifera/S. occidentalis	4	0.5	-0.275267	peripheral
inf	3	Bombus huntii	inf3e	R. columnifera/S. occidentalis	3	0.444444	-0.275267	peripheral
inf	3	Bombyliidae BADL101	inf3e	R. columnifera/S. occidentalis	3	0.444444	-0.275267	peripheral
inf	3	Diptera BADL118	inf3e	R. columnifera/S. occidentalis	2	0.5	-0.581119	peripheral
inf	3	Apiomerus spissipes	inf3e	R. columnifera/S. occidentalis	3	0.444444	-0.275267	peripheral
inf	3	Euodynerus BADL100	inf3e	R. columnifera/S. occidentalis	2	0	-0.275267	peripheral
inf	3	Polistes aurifer	inf3e	R. columnifera/S. occidentalis	2	0.5	-0.581119	peripheral
inf	3	Erigeron strigosus Muhl. Ex Willd.	inf3e	R. columnifera/S. occidentalis	1	0	-0.581119	peripheral
inf	3	Eriogonum pauciflorum Pursh	inf3e	R. columnifera/S. occidentalis	1	0	-0.581119	peripheral
inf	3	Anthophora walshii	inf3f	none	6	0.722222	-0.143592	connector
inf	3	Myzinum BADL100	inf3f	none	4	0.625	-0.933346	connector
inf	3	Melissodes BADL10	inf3f	none	6	0.611111	0.646162	peripheral
inf	3	Megachile brevis	inf3f	none	6	0.5	1.43592	peripheral
inf	3	Colias eurytheme	inf3f	none	2	0.5	-0.933346	peripheral
inf	3	Pompilidae BADL101	inf3f	none	1	0	-0.933346	peripheral
inf	3	Tragopogon dubius Scop.	inf3f	none	1	0	-0.933346	peripheral
inf	3	Medicago sativa L.	inf3f	none	7	0.44898	2.22567	peripheral
inf	3	Pediomelum argophyllum (Pursh) J. Grimes	inf3f	none	4	0.5	-0.143592	peripheral
inf	3	Pediomelum esculentum (Pursh) Rydb.	inf3f	none	2	0	-0.143592	peripheral
inf	3	Verbena stricta Vent.	inf3f	none	3	0.444444	-0.143592	peripheral
non	3	Polistes aurifer	non3a	none	3	0.444444	0	peripheral
non	3	Apocynum cannabinum L.	non3a	none	1	0	0	peripheral
non	3	Ratibida columnifera (Nutt.) Wooton & Standl.	non3b	R. columnifera	13	0.52071	3.10376	hub
non	3	Melissodes BADL10	non3b	R. columnifera	1	0	-0.410792	peripheral
non	3	Lasioglossum albipenne	non3b	R. columnifera	2	0	0.091287	peripheral
non	3	Lasioglossum pruinosum	non3b	R. columnifera	1	0	-0.410792	peripheral
non	3	Lasioglossum trigeminum_or_cal	non3b	R. columnifera	3	0.444444	-0.410792	peripheral
non	3	Epicauta BADL102	non3b	R. columnifera	2	0	0.091287	peripheral
non	3	Typocerus octonotatus	non3b	R. columnifera	3	0.444444	-0.410792	peripheral
non	3	Bombus nevadensis	non3b	R. columnifera	1	0	-0.410792	peripheral
non	3	Diptera BADL147	non3b	R. columnifera	1	0	-0.410792	peripheral
non	3	Cirsium arvense (L.) Scop.	non3b	R. columnifera	1	0	-0.410792	peripheral
non	3	Euphorbia marginata Pursh	non3b	R. columnifera	1	0	-0.410792	peripheral
non	3	Symphoricarpos occidentalis Hook.	non3c	M. officinalis/S. occidentalis	23	0.374291	3.39331	hub
non	3	Melilotus officinalis (L.) Lam.	non3c	M. officinalis/S. occidentalis	20	0.415	2.70812	hub
non	3	Colletes kincaidii	non3c	M. officinalis/S. occidentalis	2	0	-0.261024	peripheral
non	3	Augochlorella aurata	non3c	M. officinalis/S. occidentalis	2	0	-0.261024	peripheral
non	3	Lasioglossum paraforbesii	non3c	M. officinalis/S. occidentalis	2	0	-0.261024	peripheral
non	3	Dianthidium concinnum	non3c	M. officinalis/S. occidentalis	1	0	-0.48942	peripheral
non	3	Megachile brevis	non3c	M. officinalis/S. occidentalis	2	0	-0.261024	peripheral
non	3	Trichodes nutalli	non3c	M. officinalis/S. occidentalis	1	0	-0.48942	peripheral
non	3	Bombyliidae BADL102	non3c	M. officinalis/S. occidentalis	1	0	-0.48942	peripheral
non	3	Diptera BADL110	non3c	M. officinalis/S. occidentalis	2	0	-0.261024	peripheral
non	3	Megisto cymela	non3c	M. officinalis/S. occidentalis	2	0	-0.261024	peripheral
non	3	Erynnis BADL100	non3c	M. officinalis/S. occidentalis	1	0	-0.48942	peripheral
non	3	Cerceris BADL101	non3c	M. officinalis/S. occidentalis	2	0	-0.261024	peripheral
non	3	Crabro BADL101	non3c	M. officinalis/S. occidentalis	1	0	-0.48942	peripheral
non	3	Tachytes BADL102	non3c	M. officinalis/S. occidentalis	2	0	-0.261024	peripheral
non	3	Tachytes BADL103	non3c	M. officinalis/S. occidentalis	2	0	-0.261024	peripheral
non	3	Stizoides renicinctus	non3c	M. officinalis/S. occidentalis	2	0	-0.261024	peripheral
non	3	Sphecidae BADL100	non3c	M. officinalis/S. occidentalis	2	0	-0.261024	peripheral
non	3	Euodynerus BADL101	non3c	M. officinalis/S. occidentalis	2	0	-0.261024	peripheral
non	3	Parancistrocerus BADL102	non3c	M. officinalis/S. occidentalis	2	0	-0.261024	peripheral
non	3	Vespidae unknown	non3c	M. officinalis/S. occidentalis	2	0	-0.261024	peripheral
non	3	Svastra obliqua	non3d	H. annuus	3	0.666667	-0.816497	connector
non	3	Halictus parallelus	non3d	H. annuus	4	0.625	-0.816497	connector
non	3	Helianthus annuus L.	non3d	H. annuus	6	0	2.58557	hub
non	3	Megachile parallela	non3d	H. annuus	4	0.375	0.544331	peripheral
non	3	Bombus fervidus	non3d	H. annuus	3	0.444444	-0.136083	peripheral
non	3	Bombyliidae BADL101	non3d	H. annuus	1	0	-0.816497	peripheral
non	3	Diptera BADL112	non3d	H. annuus	1	0	-0.816497	peripheral
non	3	Apiomerus spissipes	non3d	H. annuus	2	0	-0.136083	peripheral
non	3	Medicago sativa L.	non3d	H. annuus	2	0	-0.136083	peripheral
non	3	Verbena stricta Vent.	non3d	H. annuus	3	0	0.544331	peripheral
non	3	Lasioglossum species	non3e	none	4	0.625	1.41421	connector
non	3	Erigeron strigosus Muhl. Ex Willd.	non3e	none	1	0	-0.707107	peripheral
non	3	Convolvulus arvensis L.	non3e	none	1	0	-0.707107	peripheral
inf	4	Megachile brevis	inf4a	none	8	0.78125	1.41421	connector
inf	4	Grindelia squarrosa (Pursh) Dunal	inf4a	none	2	0.5	-0.707107	peripheral
inf	4	Medicago sativa L.	inf4a	none	2	0.5	-0.707107	peripheral
inf	4	Halictus confusus	inf4b	M. officinalis/S. occidentalis	4	0.625	-0.187083	connector
inf	4	Polistes aurifer	inf4b	M. officinalis/S. occidentalis	4	0.625	-0.187083	connector
inf	4	Symphoricarpos occidentalis Hook.	inf4b	M. officinalis/S. occidentalis	31	0.693028	3.18041	hub
inf	4	Melilotus officinalis (L.) Lam.	inf4b	M. officinalis/S. occidentalis	28	0.688776	2.89978	hub
inf	4	Halictus ligatus	inf4b	M. officinalis/S. occidentalis	2	0.5	-0.467707	peripheral
inf	4	Lasioglossum ephialtum	inf4b	M. officinalis/S. occidentalis	3	0.444444	-0.187083	peripheral
inf	4	Lasioglossum packeri	inf4b	M. officinalis/S. occidentalis	1	0	-0.467707	peripheral
inf	4	Bombus huntii	inf4b	M. officinalis/S. occidentalis	3	0.444444	-0.187083	peripheral
inf	4	Diptera BADL118	inf4b	M. officinalis/S. occidentalis	2	0	-0.187083	peripheral
inf	4	Cerceris BADL102	inf4b	M. officinalis/S. occidentalis	1	0	-0.467707	peripheral
inf	4	Crabro BADL102	inf4b	M. officinalis/S. occidentalis	2	0.5	-0.467707	peripheral
inf	4	Pompilidae BADL102	inf4b	M. officinalis/S. occidentalis	1	0	-0.467707	peripheral
inf	4	Pompilidae BADL107	inf4b	M. officinalis/S. occidentalis	1	0	-0.467707	peripheral
inf	4	Sphex ichneumoneus	inf4b	M. officinalis/S. occidentalis	2	0	-0.187083	peripheral
inf	4	Myzinum BADL100	inf4b	M. officinalis/S. occidentalis	6	0.611111	0.093541	peripheral
inf	4	Euodynerus BADL101	inf4b	M. officinalis/S. occidentalis	3	0.444444	-0.187083	peripheral
inf	4	Euodynerus BADL102	inf4b	M. officinalis/S. occidentalis	2	0	-0.187083	peripheral
inf	4	Euodynerus BADL103	inf4b	M. officinalis/S. occidentalis	1	0	-0.467707	peripheral
inf	4	Parancistrocerus BADL102	inf4b	M. officinalis/S. occidentalis	1	0	-0.467707	peripheral
inf	4	Parancistrocerus or Stenodyner	inf4b	M. officinalis/S. occidentalis	1	0	-0.467707	peripheral
inf	4	Nothocalais cuspidata (Pursh) Greene	inf4b	M. officinalis/S. occidentalis	1	0	-0.467707	peripheral
inf	4	Augochlorella aurata	inf4c	none	11	0.710744	0.316557	connector
inf	4	Lasioglossum albipenne	inf4c	none	7	0.693878	-0.39104	connector
inf	4	Lasioglossum trigeminum_or_cal	inf4c	none	5	0.72	-0.744839	connector
inf	4	Bombus fervidus	inf4c	none	8	0.65625	-0.037242	connector
inf	4	Diptera BADL112	inf4c	none	6	0.666667	-0.39104	connector
inf	4	Ratibida columnifera (Nutt.) Wooton & Standl.	inf4c	none	19	0.648199	2.08555	connector
inf	4	Lasioglossum semicaeruleum	inf4c	none	8	0.5625	0.316557	peripheral
inf	4	Osmia texana	inf4c	none	3	0.444444	-0.744839	peripheral
inf	4	Epicauta BADL100	inf4c	none	3	0.444444	-0.744839	peripheral
inf	4	Carpophilus BADL100	inf4c	none	1	0	-1.09864	peripheral
inf	4	Bombus griseocollis	inf4c	none	8	0.53125	0.316557	peripheral
inf	4	Bombus pensylvanicus	inf4c	none	3	0.444444	-0.744839	peripheral
inf	4	Tachytes BADL103	inf4c	none	3	0.444444	-0.744839	peripheral
inf	4	Parasitica BADL103	inf4c	none	1	0	-1.09864	peripheral
inf	4	Pompilidae BADL103	inf4c	none	3	0.444444	-0.744839	peripheral
inf	4	Cirsium flodmanii (Rydb.) Arthur	inf4c	none	16	0.476563	2.43935	peripheral
inf	4	Lactuca tatarica (L.) C.A. Mey. Var. pulchella (Pursh) Breitung	inf4c	none	4	0	-0.037242	peripheral
inf	4	Convolvulus arvensis L.	inf4c	none	10	0.34	1.37795	peripheral
inf	4	Pediomelum argophyllum (Pursh) J. Grimes	inf4c	none	11	0.61157	0.670355	peripheral
inf	4	Melissodes BADL14	inf4d	C. arvense	5	0.64	-0.29173	connector
inf	4	Lasioglossum pruinosum	inf4d	C. arvense	7	0.734694	-0.29173	connector
inf	4	Cirsium arvense (L.) Scop.	inf4d	C. arvense	22	0.677686	3.20903	hub
inf	4	Melissodes BADL10	inf4d	C. arvense	11	0.595041	1.45865	peripheral
inf	4	Diadasia BADL100	inf4d	C. arvense	3	0.444444	-0.29173	peripheral
inf	4	Sphecodes BADL100	inf4d	C. arvense	2	0.5	-0.729325	peripheral
inf	4	Halictus rubicundus	inf4d	C. arvense	1	0	-0.729325	peripheral
inf	4	Lasioglossum species	inf4d	C. arvense	3	0.444444	-0.29173	peripheral
inf	4	Bombyliidae BADL101	inf4d	C. arvense	5	0.56	0.145865	peripheral
inf	4	Diptera BADL115	inf4d	C. arvense	1	0	-0.729325	peripheral
inf	4	Prionyx atratus	inf4d	C. arvense	7	0.571429	0.58346	peripheral
inf	4	Asclepias speciosa Torr.	inf4d	C. arvense	1	0	-0.729325	peripheral
inf	4	Symphyotrichum ericoides (L.) G.L. Nesom var. ericoides	inf4d	C. arvense	3	0.444444	-0.29173	peripheral
inf	4	Echinacea angustifolia DC.	inf4d	C. arvense	3	0	0.145865	peripheral
inf	4	Helianthus annuus L.	inf4d	C. arvense	7	0.408163	1.02106	peripheral
inf	4	Taraxacum officinale F.H. Wigg.	inf4d	C. arvense	1	0	-0.729325	peripheral
inf	4	Dalea enneandra Nutt.	inf4d	C. arvense	1	0	-0.729325	peripheral
inf	4	Calochortus nuttallii Torr. & A. Gray	inf4d	C. arvense	1	0	-0.729325	peripheral
inf	4	Halictus tripartitus	inf4e	E. marginata	4	0.75	-0.302636	connector
inf	4	Dianthidium BADL100	inf4e	E. marginata	3	0.666667	-0.302636	connector
inf	4	Eucerceris rubripes	inf4e	E. marginata	4	0.75	-0.302636	connector
inf	4	Ammophila BADL100	inf4e	E. marginata	3	0.666667	-0.302636	connector
inf	4	Euphorbia marginata Pursh	inf4e	E. marginata	26	0.656805	3.84781	hub
inf	4	Bombus nevadensis	inf4e	E. marginata	2	0.5	-0.302636	peripheral
inf	4	Diptera BADL105	inf4e	E. marginata	3	0.444444	0.043234	peripheral
inf	4	Cerceris BADL105	inf4e	E. marginata	1	0	-0.302636	peripheral
inf	4	Tachysphex BADL100	inf4e	E. marginata	1	0	-0.302636	peripheral
inf	4	Chrysididae BADL101	inf4e	E. marginata	2	0	0.043234	peripheral
inf	4	Pompilidae BADL100	inf4e	E. marginata	2	0.5	-0.302636	peripheral
inf	4	Pompilidae BADL104	inf4e	E. marginata	1	0	-0.302636	peripheral
inf	4	Sceliphron caementarium	inf4e	E. marginata	1	0	-0.302636	peripheral
inf	4	Sphecidae BADL104	inf4e	E. marginata	1	0	-0.302636	peripheral
inf	4	Krascheninnikovia lanata (Pursh) A. Meeuse & Smit	inf4e	E. marginata	1	0	-0.302636	peripheral
inf	4	Eriogonum pauciflorum Pursh	inf4e	E. marginata	1	0	-0.302636	peripheral
non	4	Euodynerus BADL102	non4a	none	3	0.666667	-0.57735	connector
non	4	Bombyliidae BADL104	non4a	none	1	0	-0.57735	peripheral
non	4	Eumenes bollii	non4a	none	2	0.5	-0.57735	peripheral
non	4	Verbena stricta Vent.	non4a	none	4	0.375	1.73205	peripheral
non	4	Dianthidium curvatum	non4b	none	4	0.625	0.282843	connector
non	4	Bombus nevadensis	non4b	none	4	0.625	0.282843	connector
non	4	Lasioglossum species	non4b	none	2	0.5	-0.989949	peripheral
non	4	Nomia universitatis	non4b	none	2	0	0.282843	peripheral
non	4	Bombyliidae BADL101	non4b	none	2	0.5	-0.989949	peripheral
non	4	Grindelia squarrosa (Pursh) Dunal	non4b	none	1	0	-0.989949	peripheral
non	4	Euphorbia marginata Pursh	non4b	none	1	0	-0.989949	peripheral
non	4	Pediomelum argophyllum (Pursh) J. Grimes	non4b	none	3	0	1.55564	peripheral
non	4	Psoralidium tenuiflorum (Pursh) Rydb.	non4b	none	3	0	1.55564	peripheral
non	4	Tachytes BADL102	non4c	none	3	0.666667	-0.447214	connector
non	4	Tachytes BADL103	non4c	none	3	0.666667	-0.447214	connector
non	4	Sphex pennsylvanicus	non4c	none	3	0.666667	-0.447214	connector
non	4	Diptera BADL115	non4c	none	2	0.5	-0.447214	peripheral
non	4	Prionyx atratus	non4c	none	2	0.5	-0.447214	peripheral
non	4	Ratibida columnifera (Nutt.) Wooton & Standl.	non4c	none	10	0.62	2.23607	peripheral
non	4	Symphoricarpos occidentalis Hook.	non4d	S. occidentalis	25	0.6592	3.4641	hub
non	4	Lasioglossum albipenne	non4d	S. occidentalis	2	0.5	-0.288675	peripheral
non	4	Lasioglossum trigeminum_or_cal	non4d	S. occidentalis	1	0	-0.288675	peripheral
non	4	Megachile parallela	non4d	S. occidentalis	1	0	-0.288675	peripheral
non	4	Carabidae BADL102	non4d	S. occidentalis	1	0	-0.288675	peripheral
non	4	Diptera BADL118	non4d	S. occidentalis	1	0	-0.288675	peripheral
non	4	Diptera BADL130	non4d	S. occidentalis	1	0	-0.288675	peripheral
non	4	Diptera BADL131	non4d	S. occidentalis	1	0	-0.288675	peripheral
non	4	Colias eurytheme	non4d	S. occidentalis	1	0	-0.288675	peripheral
non	4	Euodynerus BADL104	non4d	S. occidentalis	1	0	-0.288675	peripheral
non	4	Parancistrocerus BADL102	non4d	S. occidentalis	1	0	-0.288675	peripheral
non	4	Parancistrocerus or Stenodyner	non4d	S. occidentalis	1	0	-0.288675	peripheral
non	4	Polistes aurifer	non4d	S. occidentalis	1	0	-0.288675	peripheral
non	4	Bombus griseocollis	non4e	M. officinalis	3	0.666667	-0.450035	connector
non	4	Isodontia BADL100	non4e	M. officinalis	3	0.666667	-0.450035	connector
non	4	Sphex ichneumoneus	non4e	M. officinalis	3	0.666667	-0.450035	connector
non	4	Melilotus officinalis (L.) Lam.	non4e	M. officinalis	15	0.693333	2.92523	hub
non	4	Augochlorella aurata	non4e	M. officinalis	2	0.5	-0.450035	peripheral
non	4	Megachile brevis	non4e	M. officinalis	3	0.444444	0.112509	peripheral
non	4	Bombyliidae BADL102	non4e	M. officinalis	3	0.444444	0.112509	peripheral
non	4	Euodynerus BADL103	non4e	M. officinalis	2	0.5	-0.450035	peripheral
non	4	Salsola tragus L.	non4e	M. officinalis	1	0	-0.450035	peripheral
non	4	Medicago sativa L.	non4e	M. officinalis	1	0	-0.450035	peripheral
non	4	Helianthus annuus L.	non4f	none	8	0.625	1.33333	connector
non	4	Diadasia BADL100	non4f	none	7	0.612245	1.33333	peripheral
non	4	Agapostemon virescens	non4f	none	5	0.32	1.33333	peripheral
non	4	Lasioglossum pruinosum	non4f	none	1	0	-1.16667	peripheral
non	4	Lasioglossum semicaeruleum	non4f	none	3	0.444444	-0.333333	peripheral
non	4	Bombus rufocinctus	non4f	none	1	0	-1.16667	peripheral
non	4	Cirsium arvense (L.) Scop.	non4f	none	4	0.375	0.5	peripheral
non	4	Lactuca tatarica (L.) C.A. Mey. Var. pulchella (Pursh) Breitung	non4f	none	2	0	-0.333333	peripheral
non	4	Lygodesmia juncea (Pursh) D. Don ex Hook.	non4f	none	1	0	-1.16667	peripheral
non	4	Convolvulus arvensis L.	non4f	none	3	0.444444	-0.333333	peripheral
